# Supplementary material for: Affordability Analysis of Selected Medicines in Iran: A National Cross-sectional Survey Using World Health Organization Out-of-Pocket Methodology
Source: Iran J Pharm Res. 2026 Feb 15;25(1):e163774. doi: 10.5812/ijpr-163774 (PMC13181218; doi:10.5812/ijpr-163774)
Supplement: ijpr-25-1-163774-s001.zip [file ijpr-25-1-163774-s001.zip]

Archive with 2 entries (2 files):
- -ijpr-25-01-163774-s001.pdf
- -ijpr-25-01-163774-s002.xlsx
