# Supplementary material for: Affordability Analysis of Selected Medicines in Iran: A National Cross-sectional Survey Using World Health Organization Out-of-Pocket Methodology
Source: Iran J Pharm Res. 2026 Feb 15;25(1):e163774. doi: 10.5812/ijpr-163774 (PMC13181218; doi:10.5812/ijpr-163774)
Supplement: ijpr-25-1-163774-s001.zip [file ijpr-25-1-163774-s001.zip › -ijpr-25-01-163774-s002.xlsx]

## Sheet: Sheet1
Generic name	2016		2017		2018		2019		2020		2021		2022
	SSO	IHIO	SSO	IHIO	SSO	IHIO	SSO	IHIO	SSO	IHIO	SSO	IHIO	SSO	IHIO
Acetaminophen 60mg/ml (Syrup)	0.505	0.431	0.526	0.473	0.503	0.478	0.502	0.464	0.45	0.499	0.513	0.575	0.335	0.393
Alperazolam 0.5mg	0.472	0.425	0.467	0.534	0.448	0.515	0.466	0.474	0.496	0.435	0.553	0.466	0.374	0.418
Amelodipine5mg	0.443	0.394	0.415	0.361	0.453	0.385	0.468	0.373	0.484	0.38	0.49	0.416	0.371	0.256
Amitriptyline5mg2	0.588	0.572	0.643	0.716	0.564	0.599	0.55	0.598	0.529	0.544	0.596	0.645	0.549	0.583
Amoxicilline500mg	0.429	0.373	0.456	0.377	0.514	0.346	0.544	0.354	0.461	0.332	0.508	0.354	0.239	0.237
Amp Chlorpromazine25mg/ml	0.748	0.43	0.721	0.452	0.757	0.458	0.771	0.46	0.772	0.439	0.794	0.526	0.796	0.299
Aspirin80mg	0.496	0.482	0.435	0.458	0.439	0.358	0.516	0.397	0.42	0.35	0.457	0.365	0.328	0.3
Atorvastatin10mg	0.425	0.582	0.534	0.596	0.515	0.577	0.474	0.595	0.435	0.55	0.466	0.523	0.418	0.385
Beclomethasone inhaler spray	0.628	0.421	0.662	0.482	0.717	0.401	0.442	0.391	0.403	0.412	0.413	0.472	0.352	0.32
Biperiden2mg	0.483	0.572	0.453	0.558	0.422	0.505	0.45	0.52	0.404	0.521	0.405	0.532	0.293	0.452
Bisoprolol5mg	0.43	0.748	0.452	0.721	0.458	0.757	0.46	0.771	0.439	0.772	0.526	0.794	0.299	0.796
Captopril25mg	0.452	0.548	0.503	0.699	0.458	0.568	0.471	0.526	0.42	0.46	0.481	0.545	0.444	0.472
Carbamazepine200mg	0.376	0.628	0.44	0.662	0.404	0.717	0.422	0.442	0.372	0.403	0.372	0.413	0.244	0.352
Carvedilol 6.25mg	0.399	0.517	0.465	0.48	0.491	0.477	0.486	0.493	0.502	0.428	0.447	0.453	0.333	0.918
Ceftriaxone1gr	0.67	0.452	0.671	0.503	0.709	0.458	0.687	0.471	0.72	0.42	0.735	0.481	0.681	0.444
Cetirizine10mg	0.603	0.519	0.624	0.542	0.619	0.548	0.631	0.566	0.588	0.498	0.657	0.586	0.521	0.266
Ciprifloxacin500mg	0.421	0.489	0.482	0.456	0.401	0.441	0.391	0.491	0.412	0.439	0.472	0.478	0.32	0.284
Clopidogrel75mg	0.572	0.505	0.424	0.526	0.36	0.503	0.355	0.502	0.336	0.45	0.35	0.513	0.407	0.335
Clozapine100mg	0.387	0.816	0.378	0.837	0.358	0.81	0.372	0.834	0.364	0.831	0.386	0.865	0.272	0.822
Co-trimoxazol (Syrup)	0.519	0.385	0.542	0.478	0.548	0.412	0.566	0.453	0.498	0.44	0.586	0.395	0.447	0.325
Dexamethasone 8mg/ml (Amp)	0.816	0.588	0.837	0.643	0.81	0.564	0.834	0.55	0.831	0.529	0.865	0.596	0.822	0.549
Diazepam5mg	0.572	0.415	0.716	0.452	0.599	0.432	0.598	0.418	0.544	0.417	0.645	0.418	0.583	0.372
Diclofenac50mg	0.634	0.67	0.606	0.671	0.603	0.709	0.578	0.687	0.582	0.72	0.682	0.735	0.657	0.681
Digoxin.025mg	0.405	0.389	0.452	0.386	0.465	0.403	0.44	0.418	0.42	0.394	0.512	0.414	0.689	0.139
Enoxaparin4000	0.411	0.536	0.442	0.505	0.427	0.472	0.436	0.442	0.398	0.423	0.381	0.464	0.315	0.415
Ezetimibe (Tab)	0.411	0.434	0.435	0.42	0.437	0.432	0.44	0.451	0.454	0.425	0.537	0.467	0.452	0.285
Fluoxetine10mg	0.582	0.414	0.596	0.407	0.577	0.415	0.595	0.404	0.55	0.394	0.523	0.436	0.385	0.198
Furosemide40mg	0.431	0.425	0.473	0.428	0.478	0.335	0.464	0.352	0.499	0.348	0.575	0.352	0.393	0.229
Glibenclamide5mg	0.572	0.411	0.486	0.435	0.468	0.437	0.494	0.44	0.495	0.454	0.524	0.537	0.436	0.452
Gliclazide80mg	0.517	0.572	0.48	0.424	0.477	0.36	0.493	0.355	0.428	0.336	0.453	0.35	0.389	0.407
Hydrochloorthiazide12.5mg	0.548	0.399	0.699	0.465	0.568	0.491	0.526	0.486	0.46	0.502	0.545	0.447	0.472	0.333
Ibuprofen400mg	0.584	0.634	0.599	0.606	0.658	0.603	0.654	0.578	0.745	0.582	0.448	0.682	0.417	0.606
Insulin glargine	0.363	0.524	0.372	0.539	0.376	0.571	0.397	0.567	0.374	0.524	0.387	0.542	0.282	0.547
Insulin regular	0.389	0.797	0.386	0.85	0.403	0.821	0.418	0.823	0.394	0.783	0.414	0.856	0.297	0.806
Isosorbide dinitrate10mg	0.49	0.496	0.509	0.435	0.596	0.439	0.545	0.516	0.488	0.42	0.483	0.457	0.381	0.328
Levodopa - C 100/25mg	0.348	0.584	0.396	0.599	0.391	0.658	0.391	0.654	0.381	0.745	0.414	0.448	0.339	0.417
Levothyroxine0.1mg	0.434	0.387	0.42	0.378	0.432	0.358	0.451	0.372	0.425	0.364	0.467	0.386	0.285	0.272
Lithium carbonate300mg	0.425	0.472	0.428	0.467	0.335	0.448	0.352	0.466	0.348	0.496	0.352	0.553	0.229	0.374
Lozartan50mg	0.385	0.411	0.478	0.42	0.412	0.42	0.453	0.43	0.44	0.393	0.395	0.414	0.299	0.326
Metformin500mg	0.414	0.376	0.407	0.44	0.415	0.404	0.404	0.422	0.394	0.372	0.436	0.372	0.198	0.244
Methylphenidate10mg	0.394	0.572	0.361	0.486	0.385	0.468	0.373	0.494	0.38	0.495	0.416	0.524	0.256	0.436
Omeprazole20mg	0.442	0.348	0.502	0.396	0.463	0.391	0.452	0.391	0.436	0.381	0.487	0.414	0.348	0.339
Phenobarbital100mg	0.489	0.443	0.456	0.415	0.441	0.453	0.491	0.468	0.439	0.484	0.478	0.49	0.284	0.371
Prednisolone5mg	0.797	0.429	0.85	0.456	0.821	0.514	0.823	0.544	0.783	0.461	0.856	0.508	0.806	0.231
Propranolo20mg	0.572	0.442	0.558	0.502	0.505	0.463	0.52	0.452	0.521	0.436	0.532	0.487	0.452	0.348
Salbutamol (Spray)	0.415	0.483	0.452	0.453	0.432	0.422	0.418	0.45	0.417	0.404	0.418	0.405	0.372	0.293
Sodium Valproate500mg	0.373	0.603	0.377	0.624	0.346	0.619	0.354	0.631	0.332	0.588	0.354	0.657	0.237	0.52
Spironolactone100mg	0.482	0.49	0.458	0.509	0.358	0.596	0.397	0.545	0.35	0.488	0.365	0.483	0.923	0.381
Sulfasalazine500mg	0.411	0.363	0.42	0.372	0.42	0.376	0.43	0.397	0.393	0.374	0.414	0.387	0.326	0.129
Tamoxifen20mg	0.536	0.405	0.505	0.452	0.472	0.465	0.442	0.44	0.423	0.42	0.464	0.512	0.545	0.269
Timolol eye drop	0.524	0.411	0.539	0.442	0.571	0.427	0.567	0.436	0.524	0.398	0.542	0.381	0.547	0.315
Out-of-Pocket (OOP) Percentages for Srudied Medicines (2016-2022). Abbreviation: SSO: Social Security Organization, IHIO: Iran Health Insurance Organization.
